# Supplementary material for: Intact polar lipidome and membrane adaptations of microbial communities inhabiting serpentinite-hosted fluids
Source: Front Microbiol. 2023 Nov 10;14:1198786. doi: 10.3389/fmicb.2023.1198786 (PMC10667739; doi:10.3389/fmicb.2023.1198786)
Supplement: Supplementary file 1 [file Table_1.XLSX]

## Sheet: Sheet1
	Full name	Formula	References
1G	monoglycosyl	C6H11O5	Sturt et al. 2004, Schubotz et al. 2013, Yoshinaga et al. 2011, Rossel et al. 2011, Karlsson et al. 1998, Becker et al. 2016
2G	diglycosyl	C12H21O10	Sturt et al. 2004, Schubotz et al. 2013, Yoshinaga et al. 2011, Rossel et al. 2011, Becker et al. 2016, Benning et al. 1994
3G	triglycosyl	C18H31O15	Schubotz et al. 2013, Yoshinaga et al. 2011, Rossel et al. 2011, Becker et al. 2016
4G	tetraglycosyl	C24H41O20	Schubotz et al. 2013, Yoshinaga et al. 2011, Rossel et al. 2011
dG	deoxyglycosyl	C6H11O4	Rossel et al. 2011; Yoshinaga et al. 2015
dG-G	deoxyglycosyl monoglycosyl	C12H21O9	Yoshinaga et al. 2015
d2G	deoxydiglycosyl	C12H21O8	Yoshinaga et al. 2015
d3G	deoxytriglycosyl	C18H31O12	Yoshinaga et al. 2015
MeG	methoxylated glycosyl	C7H13O5	Diercks et al. 2014; Becker 2016
MeG-G	methoxylated glycosyl monoglycosyl	C13H23O10	Diercks et al. 2014; Becker 2016
MeG-2G	methoxylated glycosyl diglycosyl	C19H33O15	Diercks et al. 2014; Becker 2016
NAcG-G	(N-acetyl)glycosaminyl monoglycosyl	C12H21NO10	Schubotz et al. 2013; Ferreira et al. 1999; Yang et al. 2010
G-NAcG-G	monoglycosyl (N-acetyl)glycosaminyl monoglycosyl	C18H31NO15	theroretical based on structure in Schubotz et al. 2013; Ferreira et al. 1999; Yang et al. 2010
2G-NAcG-G	diglycosyl (N-acetyl)glycosaminyl glycosyl	C24H41NO20	Schubotz et al. 2013; Ferreira et al. 1999; Yang et al. 2010
3G-NAcG	triglycosyl (N-acetyl)glycosaminyl glycosyl	C30H51NO25	Boyer et al. 2020
GA	glycuronic acid	C6H9O6	Diercks et al. 2014, Boyer et al. 2020, Karlsson et al. 1998; Kawahara et al. 2002, Schubotz et al. 2015
NG	(N)glycosaminyl	C6H12NO4	Boyer et al. 2020
G-GA	monoglycosyl glycuronic acid	C12H19O11	Boyer et al. 2020
G-NG	monoglycosyl (N)glycosaminyl	C12H22NO9	Schubotz et al. 2015, Boyer et al. 2020
NG-GA	(N)glycosaminyl glycuronic acid	C12H20NO10	Boyer et al. 2020
Hp	heptose	C7H13O6	Becker et al. 2016
Hp-G	heptose monoglycosyl	C13H23O11	Becker et al. 2016
gG	glycerolglycosyl	C9H17O7	Yoshinaga et al. 2015
gG-G	glycerolglycosyl monoglycosyl	C15H27O12	Yoshinaga et al. 2015
GAc	acetylglycosyl	C8H13O6	Yoshinaga et al. 2015
gG-GAc	glycerolglycosyl acetylglycosyl	C17H29O13	Yoshinaga et al. 2015
GAc-G	acetylglycosyl monoglycosyl	C14H23O11	Yoshinaga et al. 2015
SQ	sulfoquinovisol	C6H11O7S	Schubotz et al. 2013
S-3G	sulfated triglycosyl	C18H31O18S	Kates et al. 1993, Lobasso et al. 2015
S-DG	sulfated diglycosyl	C12H21O12S	Kates et al. 1993, Lobasso et al. 2015
BaleS1	unique archaeal sulfur headgroup 1 from Bale et al. 2019	C12H24NO13S	Bale et al. 2019
BaleS2	unique archaeal sulfur headgroup 2 from Bale et al. 2019	C12H24NO16S2	Bale et al. 2019
1G-P	monoglycosyl phosphate (phosphatidyl hexose)	C6H12O8P	Schubotz et al. 2013, Yoshinaga et al. 2011
2G-P	diglycosyl phosphate	C12H22O13P	Schubotz et al. 2013, Yoshinaga et al. 2011
3G-P	triglycosyl phosphate	C18H32O18P	Schubotz et al. 2013, Yoshinaga et al. 2011
4G-P	tetraglycosyl phosphate	C24H42O23P	Schubotz et al. 2013, Yoshinaga et al. 2011
G-MeNG-G-P	glycosyl (N-methyl)glycosaminyl glycosyl phosphate	C19H35NO17P	Boyer et al. 2020
G-NG-G-P	glycosyl (N)glycosylaminyl glycosyl phosphate	C18H33NO17P	Boyer et al. 2020
MeNG-G-P	(N-methyl)glycosaminyl monoglycosyl phosphate	C13H25NO12P	Boyer et al. 2020
PGNAc	phosphatidyl (N-acetyl)glycosaminyl	C8H15NO8P	Yoshinaga et al. 2015
NAcG-P	(N-acetyl)glycosaminyl phosphate	C12H23N2O10P	Schubotz et al. 2013; Yang et al. 2006; Yang et al. 2011
NG-G-P	(N)glycosaminyl monoglycosyl phosphate	C12H23NO12P	Boyer et al. 2020
PI	phosphatidylinositol	C6H12O8P	Sturt et al. 2004, Schubotz et al. 2013, Karlsson et al. 1998, Yoshinaga et al. 2011, Rossel et al. 2011
APT	aminopentanetetrol	C5H13NO6P	Sturt et al. 2004; Schubotz et al. 2013; Bale et al. 2019
Me-APT	N-monomethyl aminopentanetetrol	C6H15NO6P	Bale et al. 2019
2Me-APT	N-monomethyl aminomethoxypentanetetrol or N,N-dimethyl aminopentanetetrol	C7H17NO6P	Bale et al. 2019
3Me-APT	N,N-dimethyl aminomethoxypentanetetrol or N,N,N-trimethyl aminopentanetetrol	C8H19NO6P	Bale et al. 2019
4Me-APT	N,N,N-trimethyl aminomethoxypentanetetrol	C9H21NO6P	Bale et al. 2019
PG-G	phosphatidylglycerolhexose	C9H18O10P	Bale et al. 2019, Becker et al. 2016
PGS	phosphatidylglycerol sulfate	C3H8O8PS	Bale et al. 2019, Kates et al. 1993
MePGP	phosphatidylglycerol phosphate methyl ester	C4H11O8P2	Bale et al. 2019; Kates et al. 1993
DPG	diphosphatidylglycerol (CL cardiolipin or BPG bisphosphatidylglycerol)	C3H8O7P2	Bale et al. 2019, Sturt et al. 2004, Schubotz et al. 2018
PGP	phosphatodylglycerol phosphate (two core chains as opposed to 4 in DPG)	C3H9O8P2	Yoshinaga et al. 2011, Bale et al. 2019, Kates et al. 1993
G-DPG	glycosyl diphosphatidylglcerol	C9H18O12P2	Yoshinaga et al. 2012
Ser-DPG	serine diphosphatidylglycerol	C6H13NO9P2	Yoshinaga et al. 2012
APG	acylphosphatidylglycerol	C3H7O6P	Luo et al. 2018
NAPE	(N-acyl)phosphatidylethanolamine	C2H6NO4P	Luo et al. 2018, Bosak et al. 2016
PAGPE	1-phosphatidyl-2-acyl-glycerol-3-phosphatidylethanolamine	C5H13NO9P2	Luo et al. 2018
LPG	lysylphosphatidylglycerol	C9H20N2O6P	Slavetinksy et al. 2017, Hewelt-Belka et al. 2014
AlPG	alanylphosphatidylglycerol	C6H13NO6P	Slavetinksy et al. 2017
ArPG	arginylphosphatidylglycerol	C9H20N4O6P	Slavetinksy et al. 2017
OPG	ornithylphosphatidylglycerol	C8H18N2O6P	Slavetinksy et al. 2017
NAcPE	(N-acetyl)phosphatidylethanolamine	C4H9NO4P	Bosak et al. 2016
PGPGP	phosphatidylglycerolphosphate glycerolphosphate	C6H15O12P3	Bale et al. 2019
GPE	phosphatidylethanolamine monoglycosyl phosphate	C8H18NO11P2	Sturt et al. 2004
G-PS	glycosyl phosphatidylserine	C9H17NO10P	Yoshinaga et al. 2011
PC	phosphatidylcholine	C5H14NO3P+	Karlsson et al. 1998, Murphy et al. 2011, Sturt et al. 2004, Schubotz et al. 2013
PDME	phosphatidyldimethylethanolamine	C4H11NO3P	Wang et al. 2015, Moore et al. 2013, Schubotz et al. 2018, Rossel et al. 2011
PME	phosphatidylmethylethanolamine	C3H9NO3P	Yoshinaga et al. 2011, Wang et al. 2015, Moore et al. 2013, Schubotz et al. 2018, Rossel et al. 2011
PE	phosphatidylethanolamine	C2H7NO3P	Yoshinaga et al. 2011, Karlsson et al. 1998, Murphy et al. 2011, Sturt et al. 2004, Rossel et al. 2011
PG	phosphatidylglycerol	C3H8O5P	Schubotz et al. 2013, Yoshinaga et al. 2011, Bale et al. 2019, Sturt et al. 2004; Karlsson et al. 1998, Becker et al. 2016, Rossel et al. 2011
PG-PG	phosphatidylgycerol phosphatidyl glycerol	C6H15O10P2	Yoshinaga et al. 2012; Bale et al. 2019; Sturt et al. 2004
PS	phosphatidylserine	C3H7NO5P	Sturt et al. 2004, Rossel et al. 2011
PA	phosphatidic acid	H2O3P	Sturt et al. 2004, Yoshinaga et al. 2011
DGTS/DGTA	N-trimethylhomoserine	C7H15NO2+	Benning et al. 1994, Schubotz et al. 2013, Li et al. 2016
DGCC	carboxyhydroxymethylcholine	C7H15NO3+	Popendorf et al. 2013, Tsugawa et al. 2019
AL-I	methylated carboxyhydroxymethylcholine	C8H17NO3+	Schubotz et al. 2018
OL	ornithine	C5H10NO2	Diercks et al. 2014, Schubotz et al. 2013, Moore et al. 2013, Zhang et al. 2009
OH-OL	hydroxyornithine	C5H10NO3	Moore et al. 2016
MeOL	methylornithine	C6H12NO2	Moore et al. 2013
DMeOL	dimethylornithine	C7H14NO2	Moore et al. 2013
TMeOL	trimethylornithine	C8H17NO2+	Moore et al. 2013
GL	glutamine	C5H10NO3	Zhang et al. 2009, Moore et al. 2016
LL	lysine	C6H12NO2	Moore et al. 2015, Moore et al. 2016
OH-LL	hydroxylysine	C6H12NO3	Moore et al. 2015
MeLL	methyllysine	C7H14NO2	Boyer et al. 2020, Moore et al. 2015
2MeLL	dimethyllysine	C8H16NO2	Boyer et al. 2020, Moore et al. 2015
3MeLL	trimethyllysine	C9H19NO2+	Boyer et al. 2020, Moore et al. 2015
CL	cerelipin (ornithine-taurine)	C7H15N2O4S	Moore et al. 2016
FL	flavolipin (serine-glycine)	C5H8NO3	Moore et al. 2016
CYL	cytolipin (glycine)	C2H3O2	Moore et al. 2016
Table S1	Custom database headgroups with chemical formulas and references used for identification.
