# Supplementary material for: Intact polar lipidome and membrane adaptations of microbial communities inhabiting serpentinite-hosted fluids
Source: Front Microbiol. 2023 Nov 10;14:1198786. doi: 10.3389/fmicb.2023.1198786 (PMC10667739; doi:10.3389/fmicb.2023.1198786)
Supplement: Supplementary file 2 [file Table_2.XLSX]

## Sheet: Sheet1
	Diagnostic fragmentation in MS2
1G	loss of 179.1 (hexose plus NH3) or 162 (hexose) or 180.06 (hexose plus H2O) for Cer
2G	loss of 341.1 (dihexose plus NH3)
3G	loss of 503.1 (trihexose plus NH3)
4G	loss of 665.1 (tetrahexose plus NH3)
dG	loss of 147.1 (deoxyglycosyl) if other headgroup already lost..otherwise loss of dG + NH3 (163.1)
dG-G	loss of 325.1 (dG-G plus NH3)
d2G	loss of 309.1 (d2G plus NH3)
d3G	loss of 455.1 (d3G plus NH3)
MeG	loss of 193.1 (methoxyhexose plus NH3)
MeG-G	loss of 355.1 (loss of methoxy hexose and hexose plus NH3)
MeG-2G	loss of 517.1 (loss of methoxy hexose and dihexose plus NH3)
NAcG-G	fragment 204.1 (N-acetylglycosamine), loss of DAG/DEG followed by loss of 162 (hexose)
G-NAcG-G	fragment 204.1 (N-acetylglycosamine), loss of DAG/DEG followed by loss *2 of 162 (hexose)
2G-NAcG-G	fragment 204.1 (N-acetylglycosamine), loss of 164 (hexose without loss of 2H) followed by loss of DAG/DEG and *2 loss of 162 (hexose)
3G-NAcG	fragment 204.1 (N-acetylglycosamine), loss of DAG/DEG; from remaining fragment 4* loss of 162 (hexose); Yang shows loss of 162 (hexose) before loss of DAG/DEG
GA	loss of 193.07 (hexuroic acid plus NH3) or 194 + H2O?
NG	loss of 161 (NG)
G-GA	loss of 373.1 (G-GA plus NH3)
G-NG	loss of 162 (hexose) followed by loss of 161 (NG)
NG-GA	loss of 161 (NG) followed by loss of 176 (GA)
Hp	loss of 209.1 (Hp plus NH3)
Hp-G	loss of 371.2 (Hp-G plus NH3)
gG	loss of 253.1 (gG plus NH3)
gG-G	loss of 415.2 gG-G plus NH3)
GAc	loss of 221.1 (GAc plus NH3)
gG-GAc	loss of 457.2 (gG-GAc plus NH3)
GAc-G	loss of 383.1 (GAc-G plus NH3)
SQ	loss of 261 (sulfoquinovisol)
S-3G	loss of 583 (trihexose plus NH3 + SO3), loss of 96.9 (NH3 + SO3); loss of 259 (NH3 + hexose +HSO3)
S-DG	loss of 421 (dihexose plus NH3 plus SO3), loss of 96.9 (NH3 + SO3); loss of 259 (NH3 + hexose +SO3)
BaleS1	loss of 437 (hg + NH3+); loss of 96.9 (NH3 + SO3); loss of 259 (NH3 + hexose +HSO3)
BaleS2	loss of 518 (hg + NH3+); loss of 176.9 (NH3 + 2* SO3); loss of 339 (NH3 + hexose + 2* HSO3)
1G-P	loss of 179.1 (hexose plus NH3)
2G-P	loss of 179.1 (hexose plus NH3); loss of 162 (hexose)
3G-P	loss of 179.1 (hexose plus NH3); loss of 162 (hexose); loss of 162 (hexose)
4G-P	loss of 179.1 (hexose plus NH3); loss of 162 (hexose); loss of 162 (hexose); loss of 162 (hexose)
G-MeNG-G-P	loss of 162 (hexose) followed by loss of 175 (MeNG) + fragment of 176.1 (MeNG H+ adduct)
G-NG-G-P	loss of 162 (hexose) followed by loss of 161 (NG) followed by lose of hexose
MeNG-G-P	fragment of 176.1 (MeNG H+ adduct); loss of 175 (MeNG) followed by loss of 162 (hexose)
PGNAc	fragment 204.1 (N-acetylglycosamine); loss of 203.1 (loss of N-acetylglycosamine)
NAcG-P	loss of 203 (N-acetylglycosamine)
NG-G-P	loss of 161.1 (N-glycosaminyl) followed by loss of hexose (162); also can see fragment of 162 (N-glycosaminyl) and 261 (hexose phosphate)
PI	loss of 277 (phosphoinositol plus NH3) or 260 (phosphoinositol - O + NH3) for DAG and DEG; can exhibit loss of 179.1 (inositol plus NH3) or 162 (inositol) for DEG; for ceramide, H+ adduct predominates and loss of 260 (phosphoinositol H+ adduct)
APT	fragment of 134 (APT) or neutral loss of 133 (APT) for DEG; loss of 231 (phosphoAPT) for DAG
Me-APT	fragment of 148.1 loss of H2O and APT headgroup without phosphate moeity; fragment of 166.1 is APT headgroup without phosphate moiety; 228.1 intact APT headgroup with loss of H2O
2Me-APT	fragment of 162.1 loss of H2O and APT headgroup without phosphate moeity; fragment of 180.1 is APT headgroup without phosphate moiety; 260.1 intact APT headgroup
3Me-APT	fragment of 176.1 loss of H2O and APT headgroup without phosphate moeity; fragment of 194.1 is APT headgroup without phosphate moiety; 274.1 intact APT headgroup; 256.1 is APT headgroup with loss of H2O
4Me-APT	fragment of 190.1 (APT headgroup without phosphate moiety and loss of H2O); fragment of 208.1 (APT headgroup without phosphate moiety); 288.1 fragment (APT hg); 270.1 fragment (APT hg -H2O)
PG-G	loss of 162 (hexose); neutral loss of 316 (PG-G headgroup) or neutral loss of 236 (loss of hexose and glycerol, leaving phosphate part of headgroup)
PGS	loss of 80 (sulfate)
MePGP	loss of 18 (H2O), fragment of 249 (PG-P-Me hg)
DPG	for diethers, [M+H]+ with loss of H2O is major fragment along with neutral loss of diether groups; for DAG, NH4+ adduct with neutral loss of diester groups
PGP	loss of 234 (PGP headgroup) or loss of 154 (PG) and/or 80 (phosphate)
G-DPG	sequential loss of alkyl chains (if OH as cleaved phytanyl chains, otherwise as diether)
Ser-DPG	loss of 105 (serine plus water); sequential loss of alkyl chains
APG	negative mode loss of fatty acids
NAPE	negative mode loss of fatty acids; N-acylated phosphoethanolamine head group fragment (in positive mode, DAG - O fragment; loss of N-acylated chain and headgroup)
PAGPE	loss of 43 (ethanolamine), loss of 141 (phosphatidylethanolamine)
LPG	loss of 300 (lysylphosphatidylglycerol); fragment of 301 (lysylphosphatidylglycerol H+ adduct)
AlPG	loss of 243 (alanylphosphatidylglycerol)
ArPG	loss of 328 (loss of arginylphosphatidylglycerol)
OPG	loss of 286 (ornithinylphosphatidylglycerol)
NAcPE	loss of 183 (N-acetyl PE hg)
PGPGP	for diethers, [M+H]+ with loss of H2O is major fragment; neutral loss of diether groups
GPE	loss of 43 (ethanolamine) for diether
G-PS	loss of 162 (hexose)
PC	fragment of 184
PDME	DAG loss of 169 (phosphodimethylethanolamine), DEG loss of 71 (dimethylethanolamine)
PME	DAG loss of 155 (phosphomethylethanolamine), DEG loss of 57 (methylethanolamine)
PE	loss of 141 (phosphoethanolamine) for DAG, loss of 43 (ethanolamine) for DEG
PG	loss of 189 (phosphoglycerol +NH3) or 172 (phosphoglycerol) for DAG/AEG, loss of 154 for DEG hydrogen adduct (phosphatidylglycerol) or loss of 75 glycerol (74 reported for archaeal lipids)
PG-PG	as GDGT, loss of 154 or 173 (phosphoglycerol with 3 oxygen on phosphate or 4); as DEG, loss of 74 (glycerol) and loss of 154 (PG- O)
PS	loss of 185 (phosphoserine) for DAG/AEG/MAG; loss of 87 (serine) serine for diether
PA	loss of 97 (phosphate) for DAG/DEG
DGTS/DGTA	fragment of 236.15, fragment of 144. 10
DGCC	fragment 104.107 (C5H14NO+), fragment 132.102 (C6H14NO2+)
AL-I	loss of fatty acids
OL	fragment of 115.1
OH-OL	fragments of 131 (ornithine fragment of 115 + additional O) and 114 (removal of NH3 from 131 frag)
MeOL	fragment of 116.1
DMeOL	fragment of 116.1
TMeOL	fragment of 116.1
GL	fragments of 147 and 130 and 129
LL	fragments of 147 (loss of fatty acids without loss of H20), 130 (loss of NH3 + fatty acids), 129 (loss of fatty acids + H2O)
OH-LL	fragments of 128, 145, and 100
MeLL	fragments of 147 (loss of fatty acids without loss of H20), 130 (loss of NH3 + fatty acids), 129 (loss of fatty acids + H2O)
2MeLL	fragments of 147 (loss of fatty acids without loss of H20), 130 (loss of NH3 + fatty acids), 129 (loss of fatty acids + H2O)
3MeLL	fragment of 130; loss of acyl as fatty acid R2COOH followed by loss of 59 (CH3H9N)
CL	loss of 125 (taurine), fragment of 115 (follows ornithine pattern after loss of taurine)
FL	fragments of 163 (protonated serine-glycine dipeptide), 145 (water loss from serine-glycine headgroup), 106 (protonated serine), and 60 (protonated glycine minus O)
CYL	fragment 76 (protonated glycine)
Table S2.	Diagnostic MS2 fragmentation patterns for headgroups described in Table S1.
