# Supplementary material for: Intact polar lipidome and membrane adaptations of microbial communities inhabiting serpentinite-hosted fluids
Source: Front Microbiol. 2023 Nov 10;14:1198786. doi: 10.3389/fmicb.2023.1198786 (PMC10667739; doi:10.3389/fmicb.2023.1198786)
Supplement: Supplementary file 4 [file Table_4.XLSX]

## Sheet: Sheet1
Lipid Compound	WAB104	WAB105	WAB188	WAB55	WAB71	NSHQ14
1G_AR	1.22	139	518	853	2.77	17900
1G_Cer 28:0	0.00011	0.0435	1.35	0.166	0.00102	0.384
1G_Cer 30:1	0	0	0.111	1.44	0.000295	1.6
1G_Cer 31:0	0.0331	1.03	1.19	27.5	4.92	98.3
1G_Cer 31:0 +1O	0	0.0358	0.234	0.0879	0	0.276
1G_Cer 31:1	0.000374	0.122	0.379	2.84	0.2	22
1G_Cer 32:0	0.0165	0.807	1.5	10.8	0.716	15.2
1G_Cer 32:1	0.00471	0.511	1.31	10.5	0.4	32
1G_Cer 33:1	0.00785	0.472	0.446	7.54	1.02	53.7
1G_Cer 33:2	0.000803	0.114	0.079	0.51	0.0323	8.8
1G_Cer 34:2	0.00636	0.0176	0.599	0.564	0.0549	5.44
1G_DEG 32:1	0.504	77.8	61.9	161	78.7	2250
1G_DEG 33:1	1.08	78.6	43.9	157	49.4	1740
2G_AR	0.0404	2.35	18.2	25.1	0	3100
2G_Cer 31:0	0	0	0	0	0	5.04
2G_Cer 31:1	0	0	0	0	0	2.52
2G_Cer 32:1	0	0	0	0	0	2.57
2G_Cer 33:1	0	0	0	0	0	5.74
2G_Cer 34:1	0	0	0	0	0	1.76
2G_DEG 33:1	0	0	0	0	0	24.6
2G_DEG 36:2	0	0	0	0.0247	0	9.64
2G_GDGT-0	0	0	7.07	2.43	0	584
3Me_OL 26:0	0	0	0.0013	0.000454	0	0.186
3Me_OL 27:0	0	0	0.0021	7.93e-06	0.000206	0.14
3Me_OL 28:0	0	0.0147	0.0435	0.0402	0	6.29
3Me_OL 28:1	1.71e-06	0.000349	0.0043	0.00709	0	1.6
3Me_OL 29:1	0	0.00474	0.0136	0.048	0	9.65
3Me_OL 30:0	2.66e-05	0.202	0.711	0.128	9.03e-06	0.966
3Me_OL 30:1	0	0.0259	0.157	0.038	0.000226	1.38
3Me_OL 30:2	0	2.35e-05	0.0662	0.000645	0	0.156
3Me_OL 31:0	1.73e-05	0.0333	0.172	0.029	2.28e-05	0.0917
3Me_OL 31:1	0	0.0825	0.381	0.0722	0	1.1
3Me_OL 31:2	0	1.72e-05	0.00103	0.003	2.3e-07	0.883
3Me_OL 32:1	0.000212	0.501	2.81	0.429	0.000239	3.32
3Me_OL 32:2	0	0.0239	0.196	0.029	0	0.318
3Me_OL 32:2 +1O	0	0.0137	0.0458	0.0133	0	0.0588
3Me_OL 33:1	0	1.3	4.49	0.897	0.0022	4.76
3Me_OL 33:2	0	0.0161	0.134	0.0236	0	0.246
3Me_OL 34:1	2.64e-05	0.0245	0.264	0.0201	4.13e-05	0.139
3Me_OL 34:2	0	0.0097	0.342	0.0127	0	0.0904
3Me_OL 35:2	6e-06	0.00976	0.588	0.0224	1.44e-05	0.192
3Me_OL 36:1	0	0	0.00341	0.00812	0	0.132
DGCC_DAG 33:2	0	0.0411	0.00275	0.255	0	0.00716
DGTS_DGTA_DAG 30:1	0	0	0.000594	0.0178	0	0.0212
DGTS_DGTA_DAG 31:0	0	0.0333	0.0559	0.00224	0	0.00944
DGTS_DGTA_DAG 31:1	0.000662	0.000193	0.00142	0.0215	0.00102	0.0137
DGTS_DGTA_DAG 32:0	0.00425	0.0403	0.23	0.0265	0.00139	0.586
DGTS_DGTA_DAG 34:2	0.00968	0.00745	0.207	0.0241	0.000374	0.191
DGTS_DGTA_DAG 35:0	0.00312	0.00911	0.469	0.00634	0	0.382
DGTS_DGTA_DAG 35:1	0.00704	0.038	0.422	0.0762	0.00076	0.93
DGTS_DGTA_DAG 36:2	0.142	0.0404	2.46	0.0984	0	2.05
DGTS_DGTA_DAG 37:2	0.00749	0.0147	0.409	0.0539	0	0.388
G_GA_DAG 33:1	0	0	0	0	0	4.63
GAc_G_GDGT-0	0.0101	0.00367	0	0	0.0104	17.5
NAcG_G_DEG_alkanediol 42:0	0	0	0	0.0521	0	28.9
NAcG_G_DEG_alkanediol 45:0 +1O	0	0.0115	0.0233	0	0	37
NAcG_G_DEG_alkanediol 45:1 +1O	0.0239	0.00384	0.0066	0.0245	0.0283	13.9
NAcG_G_DEG_alkanediol 45:2 +1O	0	0	0	0	0	8.71
NAcG_P_DEG_alkanediol 48:1	0	0	0	0	0	0.769
NAcG_P_DEG_alkanediol 49:2	0	0	0	0	0.00303	0.826
NAcG_P_DEG_alkanediol 50:1	0	0	0	0.000559	0	1.36
OL 28:0	0	0	0.00453	0.000498	8.41e-06	0.0934
OL 28:1	0	1.62e-05	0.000836	1.36e-05	0	0.0184
OL 29:1	0	0	1.72e-05	3.06e-05	0	0.081
OL 30:1	0	1.91e-05	0.000514	0	8.82e-05	0.0695
OL 31:1	5.21e-06	0	7.63e-06	0	9.88e-06	0.0269
OL 32:2	0	6.56e-05	0	0	0	0.0293
PC_AEG 20:0	0.00263	0.0409	0.131	0.0854	0.00915	0.247
PC_DAG 32:1	0.000165	0.00338	0.271	0.0869	0.0014	0.00711
PC_DAG 33:0	0	0.000491	0.186	0.159	0.000887	0.00213
PC_DAG 33:1	0	0.0251	0.218	0.357	0	0.0656
PC_DAG 34:0	0.000129	0.0338	0.231	0.264	0	0.0323
PC_DAG 34:1	0	0.0107	0.224	0.59	0.000206	0.0912
PC_DAG 35:0	0	0.0138	0.146	0.16	0.0032	0.00302
PC_DAG 35:1	0.000565	0.00339	0.184	0.143	0	0.0386
PC_DAG 36:0	0	0.00682	0.0924	0.0521	0	0.00165
PC_DAG 36:2	0.00759	0.00631	0.505	0.0554	0	0.131
PC_DAG 38:2	0	0.00829	0.267	0.0549	3.06e-05	0.0378
PC_DEG 32:0	0	0.0254	0.253	0.0928	6.54e-05	1.17
PC_DEG 32:1	0.000682	1.74e-05	0.17	0.0431	0.000151	2.49
PC_DEG 33:0	0	0.0149	0.297	0.288	0	0.86
PC_DEG 33:1	0	0.142	0.0722	0.2	0.00478	4.18
PC_DEG 34:0	0	0	0.335	0.329	0.000978	0.617
PC_DEG 34:1	0	0.0121	0.127	0.0722	0.000521	1.32
PC_DEG 34:2	0.000806	0	0.0133	0.00593	0	0.916
PC_DEG 35:1	0.00111	0.0241	0.354	0.101	0.000613	1.39
PC_DEG 35:2	0	0.0258	0.0135	0.00979	0	0.8
PC_DEG 36:2	0.00145	0.0845	0.293	0.0836	0.000192	1.47
PC_DEG 37:2	0.000154	0.00473	0.421	0.018	0	0.481
PC_MEG 16:0	0.0131	0.147	0.211	0.105	0.0731	0.376
PE_Cer 31:1	0	0	0.00578	0.00348	0.000387	3.68
PE_Cer 31:2	0	0.000242	4.03e-05	0.000232	0	1.59
PE_Cer 32:2	0.00252	0	0	0.00331	0.000451	1.42
PE_Cer 33:2	0.0031	0	0	0	0.000359	2.22
PG_DAG 31:0	0	0.00313	0.0543	0.00193	0	1.43
PG_DAG 31:1	0	0	0	0	0	2.71
Table S4.	Calculated concentrations of IPL compounds in ng/L.
