# Supplementary material for: Intact polar lipidome and membrane adaptations of microbial communities inhabiting serpentinite-hosted fluids
Source: Front Microbiol. 2023 Nov 10;14:1198786. doi: 10.3389/fmicb.2023.1198786 (PMC10667739; doi:10.3389/fmicb.2023.1198786)
Supplement: Supplementary file 5 [file Table_5.XLSX]

## Sheet: Sheet1
Archaeal Class	WAB105	WAB105 cDNA	WAB104	WAB104 cDNA	WAB188	WAB188 cDNA	WAB55	WAB55 cDNA	WAB71	WAB71 cDNA	NSHQ14	NSHQ14 cDNA
Aenigmarchaeia	0	0	0	0	0	0	0	0	0	0	0	0
Nitrososphaeria	0.002	0	0.06	0.017	0.011	0.001	0.015	0.001	0	0	0	0
Methanobacteria	0.002	0.001	0.001	0.001	0.02	0.009	0.004	0.008	0.001	0.002	0.109	0.344
Hadarchaeia	0	0	0	0	0	0	0	0	0.001	0	0	0
ANME-1	0	0	0	0	0	0	0	0	0.002	0	0	0
Iainarchaeia	0	0	0.005	0.001	0	0	0	0	0	0	0	0
Micrarchaeia	0	0	0	0	0	0	0	0	0	0	0	0
Nanoarchaeia	0.006	0	0.029	0.003	0.007	0	0.002	0	0	0	0	0
Thermoplasmata	0	0	0	0	0	0	0	0	0	0	0	0
Table S5.	Relative abundances of archaeal DNA and cDNA ASVs in each well.
