# Supplementary material for: Intact polar lipidome and membrane adaptations of microbial communities inhabiting serpentinite-hosted fluids
Source: Front Microbiol. 2023 Nov 10;14:1198786. doi: 10.3389/fmicb.2023.1198786 (PMC10667739; doi:10.3389/fmicb.2023.1198786)
Supplement: Supplementary file 6 [file Table_6.XLSX]

## Sheet: Sheet1
Well	Zc Full IPL	Zc Headgroup	Zc Backbone	Zc Chain	Mean nC	Mean nUns
WAB188	-1.55661	-0.31766	-0.693312	-1.88611	16.7198	0.432595
WAB105	-1.54843	-0.163995	-0.843191	-1.87728	16.2898	0.488851
WAB104	-1.55803	-0.259839	-0.7175	-1.87827	16.5076	0.514723
WAB55	-1.51611	-0.117662	-0.616508	-1.88413	16.38	0.433401
WAB71	-1.56187	-0.166718	-0.94659	-1.87654	16.1647	0.479042
NSHQ14	-1.53911	-0.127822	-0.955757	-1.90877	17.6427	0.295457
Table S6.	Abundance-weighted Zc, nC, and nUns for IPLs in each well.
